# Supplementary material for: A Review of Recent Advances in Computer-Aided Detection Methods Using Hyperspectral Imaging Engineering to Detect Skin Cancer
Source: Cancers (Basel). 2023 Nov 29;15(23):5634. doi: 10.3390/cancers15235634 (PMC10705122; doi:10.3390/cancers15235634)
Supplement: Supplementary file 1 [file cancers-15-05634-s001.zip]

Archive with 1 entries (1 files):
- cancers-2588597-supplementary-updated-done.pdf
